# Supplementary material for: MinION Analysis and Reference Consortium: Phase 2 data release and analysis of R9.0 chemistry
Source: F1000Res. 2017 May 31;6:760. [Version 1] doi: 10.12688/f1000research.11354.1 (PMC5538040; doi:10.12688/f1000research.11354.1)
Supplement: Supplementary file 1 [file f1000research-6-12257-s0000.tgz › fbd51c43-a02b-43c7-b88e-9a42413d4ce7.xlsx]

## Sheet: Ip_etal_SI-Table-01-Laboratorie
Site	SiteCode	SiteName
Lab2	UCSC	University of California Santa Cruz, CA, USA
Lab6	UBC	Michael Smith Laboratories and Djavad Mowafaghian Centre for Brain health, University of British Columbia, Vancouver, Canada
Lab7	Nott	School of Life Sciences, Queens Medical Centre, University of Nottingham, Nottingham, UK
