# Supplementary material for: MinION Analysis and Reference Consortium: Phase 2 data release and analysis of R9.0 chemistry
Source: F1000Res. 2017 May 31;6:760. [Version 1] doi: 10.12688/f1000research.11354.1 (PMC5538040; doi:10.12688/f1000research.11354.1)
Supplement: Supplementary file 2 [file f1000research-6-12257-s0001.tgz › 10b8f18a-5862-4a29-b77b-05c1c7db021d.xlsx]

## Sheet: exptconstants.csv
Attribute	P1b-Lab2-R2-2D	P2-Lab6-R1-2D	P2-Lab7-R1-2D	P2-Lab6-R1-1D	P2-Lab7-R1-1D
Analyses/Basecall_1D_NNN/Configuration/aggregator/report		1	1	1	1
Analyses/Basecall_1D_NNN/Configuration/aggregator/sections		split_hairpin,post_process_template,post_process_complement,basecall_1d_template,basecall_1d_complement,hairpin_align,basecall_2d,calibration_strand_template, calibration_strand_complement,calibration_strand_2d	split_hairpin,post_process_template,post_process_complement,basecall_1d_template,basecall_1d_complement,hairpin_align,basecall_2d,calibration_strand_template, calibration_strand_complement,calibration_strand_2d	split_hairpin,basecall_1d_template,calibration_strand_template	split_hairpin,basecall_1d_template,calibration_strand_template
Analyses/Basecall_1D_NNN/Configuration/aggregator/stop_on_failure		0	0	0	0
Analyses/Basecall_1D_NNN/Configuration/basecall_1d/min_mean_qscore				6	6
Analyses/Basecall_1D_NNN/Configuration/basecall_1d/mode		rnn	rnn	rnn	rnn
Analyses/Basecall_1D_NNN/Configuration/basecall_1d/remove_bad		1	1	1	1
Analyses/Basecall_1D_NNN/Configuration/basecall_1d/transitions		none	none	none	none
Analyses/Basecall_1D_NNN/Configuration/basecall_2d/band_size		15	15
Analyses/Basecall_1D_NNN/Configuration/basecall_2d/c01		-5	-5
Analyses/Basecall_1D_NNN/Configuration/basecall_2d/c02		0	0
Analyses/Basecall_1D_NNN/Configuration/basecall_2d/c03		4.8	4.8
Analyses/Basecall_1D_NNN/Configuration/basecall_2d/c04		0	0
Analyses/Basecall_1D_NNN/Configuration/basecall_2d/call_post		1	1
Analyses/Basecall_1D_NNN/Configuration/basecall_2d/chunk_size		2000	2000
Analyses/Basecall_1D_NNN/Configuration/basecall_2d/min_mean_qscore		9	9
Analyses/Basecall_1D_NNN/Configuration/basecall_2d/trans_fmax		2.5	2.5
Analyses/Basecall_1D_NNN/Configuration/basecall_2d/trans_fmin		0.8	0.8
Analyses/Basecall_1D_NNN/Configuration/basecall_2d/trans_max_diff		8	8
Analyses/Basecall_1D_NNN/Configuration/basecall_2d/trans_min_diff		1	1
Analyses/Basecall_1D_NNN/Configuration/basecall_2d/trans_mod		none	none
Analyses/Basecall_1D_NNN/Configuration/basecall_2d/trans_unity_diff		2	2
Analyses/Basecall_1D_NNN/Configuration/basecall_2d/use_opencl		0	0
Analyses/Basecall_1D_NNN/Configuration/basecall_2d/use_sd		1	1
Analyses/Basecall_1D_NNN/Configuration/basecall_2d/window_size		101	101
Analyses/Basecall_1D_NNN/Configuration/calibration_strand/coverage		80	80	80	80
Analyses/Basecall_1D_NNN/Configuration/calibration_strand/gap		50100	50100	50100	50100
Analyses/Basecall_1D_NNN/Configuration/calibration_strand/genome_file		lambda_3.6kb.lastdb	lambda_3.6kb.lastdb	lambda_3.6kb.lastdb	lambda_3.6kb.lastdb
Analyses/Basecall_1D_NNN/Configuration/calibration_strand/genome_name		Lambda_3.6kb	Lambda_3.6kb	Lambda_3.6kb	Lambda_3.6kb
Analyses/Basecall_1D_NNN/Configuration/calibration_strand/genome_path		/opt/chimaera/genome	/opt/chimaera/genome	/opt/chimaera/genome	/opt/chimaera/genome
Analyses/Basecall_1D_NNN/Configuration/calibration_strand/hspthresh		1200	1200	1200	1200
Analyses/Basecall_1D_NNN/Configuration/calibration_strand/max_gapless_drop		7000	7000	7000	7000
Analyses/Basecall_1D_NNN/Configuration/calibration_strand/max_seq_len		3800	3800	3800	3800
Analyses/Basecall_1D_NNN/Configuration/calibration_strand/min_seq_len		3000	3000	3000	3000
Analyses/Basecall_1D_NNN/Configuration/components/basecall_1d		Basecall_1D	Basecall_1D	Basecall_1D	Basecall_1D
Analyses/Basecall_1D_NNN/Configuration/components/basecall_2d		Basecall_2D	Basecall_2D
Analyses/Basecall_1D_NNN/Configuration/components/calibration_strand		Calibration_Strand	Calibration_Strand	Calibration_Strand	Calibration_Strand
Analyses/Basecall_1D_NNN/Configuration/components/event_detection		EventDetection	EventDetection	EventDetection	EventDetection
Analyses/Basecall_1D_NNN/Configuration/components/segmentation		Hairpin_Split	Hairpin_Split	Segment_Linear	Segment_Linear
Analyses/Basecall_1D_NNN/Configuration/event_detection/correct_odd_even_bias		0	0	0	0
Analyses/Basecall_1D_NNN/Configuration/event_detection/detector		minknow	minknow	minknow	minknow
Analyses/Basecall_1D_NNN/Configuration/event_detection/peak_height		0.2	0.2	0.2	0.2
Analyses/Basecall_1D_NNN/Configuration/event_detection/thresholds		2,1.1	2,1.1	2,1.1	2,1.1
Analyses/Basecall_1D_NNN/Configuration/event_detection/window_sizes		5,10	5,10	5,10	5,10
Analyses/Basecall_1D_NNN/Configuration/general/barcoding_path		/opt/chimaera/barcoding	/opt/chimaera/barcoding	/opt/chimaera/barcoding	/opt/chimaera/barcoding
Analyses/Basecall_1D_NNN/Configuration/general/complement_model		complement_e7_250bps_180mV_5mer_nn.jsn	complement_e7_250bps_180mV_5mer_nn.jsn	auto	auto
Analyses/Basecall_1D_NNN/Configuration/general/component		basecall_1d	basecall_1d	basecall_1d	basecall_1d
Analyses/Basecall_1D_NNN/Configuration/general/component_name		Basecall_1D_000	Basecall_1D_000	Basecall_1D_000	Basecall_1D_000
Analyses/Basecall_1D_NNN/Configuration/general/config		/opt/chimaera/config/basecall_2d_250bps_nn.cfg	/opt/chimaera/config/basecall_2d_250bps_nn.cfg	/opt/chimaera/config/basecall_1d_250bps_nn.cfg	/opt/chimaera/config/basecall_1d_250bps_nn.cfg
Analyses/Basecall_1D_NNN/Configuration/general/counter		0	0	0	0
Analyses/Basecall_1D_NNN/Configuration/general/cpu_id		0	0	0	0
Analyses/Basecall_1D_NNN/Configuration/general/debug		FALSE	FALSE	FALSE	FALSE
Analyses/Basecall_1D_NNN/Configuration/general/default_model_path		/opt/chimaera/model	/opt/chimaera/model	/opt/chimaera/model	/opt/chimaera/model
Analyses/Basecall_1D_NNN/Configuration/general/file_number		0	0	0	0
Analyses/Basecall_1D_NNN/Configuration/general/max_events		1000000	1000000	1000000	1000000
Analyses/Basecall_1D_NNN/Configuration/general/min_events		200	200	200	200
Analyses/Basecall_1D_NNN/Configuration/general/model_path		/opt/chimaera/model	/opt/chimaera/model	/opt/chimaera/model	/opt/chimaera/model
Analyses/Basecall_1D_NNN/Configuration/general/model_type		r9_250bps_nn	r9_250bps_nn	r9_250bps	r9_250bps
Analyses/Basecall_1D_NNN/Configuration/general/sampling_rate		4000	4000	4000	4000
Analyses/Basecall_1D_NNN/Configuration/general/template_model		template_e7_250bps_180mV_5mer_nn.jsn	template_e7_250bps_180mV_5mer_nn.jsn	template_e7_250bps_180mV_5mer_nn.jsn	template_e7_250bps_180mV_5mer_nn.jsn
Analyses/Basecall_1D_NNN/Configuration/general/use_local		FALSE	FALSE	FALSE	FALSE
Analyses/Basecall_1D_NNN/Configuration/general/workflow_name		Basecall_2D	Basecall_2D	Basecall_Alignment	Basecall_Alignment
Analyses/Basecall_1D_NNN/Configuration/hairpin_align/boundary_value_2d		0	0
Analyses/Basecall_1D_NNN/Configuration/hairpin_align/gap_penalty		500	500
Analyses/Basecall_1D_NNN/Configuration/hairpin_align/max_events		1000000	1000000
Analyses/Basecall_1D_NNN/Configuration/hairpin_align/max_ratio		2	2
Analyses/Basecall_1D_NNN/Configuration/hairpin_align/min_events		100	100
Analyses/Basecall_1D_NNN/Configuration/hairpin_align/min_ratio		0.5	0.5
Analyses/Basecall_1D_NNN/Configuration/hairpin_align/skip_2d_for_bad_runs		0	0
Analyses/Basecall_1D_NNN/Configuration/post_processing.4000Hz/posterior_factor		0.5	0.5
Analyses/Basecall_1D_NNN/Configuration/post_processing.4000Hz/stutter_divisor		8.05	8.05
Analyses/Basecall_1D_NNN/Configuration/post_processing.4000Hz/stutter_factor		0.56	0.56
Analyses/Basecall_1D_NNN/Configuration/post_processing.4000Hz/stutter_threshold		1.37	1.37
Analyses/Basecall_1D_NNN/Configuration/post_processing.4000Hz/tstat_factor		0.43	0.43
Analyses/Basecall_1D_NNN/Configuration/post_processing.4000Hz/tstat_threshold		6.32	6.32
Analyses/Basecall_1D_NNN/Configuration/post_processing.4000Hz/use_post_processing		1	1
Analyses/Basecall_1D_NNN/Configuration/post_processing/posterior_factor		0.5	0.5
Analyses/Basecall_1D_NNN/Configuration/post_processing/stutter_divisor		8.05	8.05
Analyses/Basecall_1D_NNN/Configuration/post_processing/stutter_factor		0.56	0.56
Analyses/Basecall_1D_NNN/Configuration/post_processing/stutter_threshold		1.37	1.37
Analyses/Basecall_1D_NNN/Configuration/post_processing/tstat_factor		0.43	0.43
Analyses/Basecall_1D_NNN/Configuration/post_processing/tstat_threshold		6.32	6.32
Analyses/Basecall_1D_NNN/Configuration/post_processing/use_post_processing		1	1
Analyses/Basecall_1D_NNN/Configuration/split_hairpin/abasic_range_backup		0	0	0	0
Analyses/Basecall_1D_NNN/Configuration/split_hairpin/da_min_peak_dur		0.001	0.001	0.001	0.001
Analyses/Basecall_1D_NNN/Configuration/split_hairpin/da_min_pt_dur		0	0	0	0
Analyses/Basecall_1D_NNN/Configuration/split_hairpin/dmean_threshold		5	5	5	5
Analyses/Basecall_1D_NNN/Configuration/split_hairpin/dmean_window_size		20	20	20	20
Analyses/Basecall_1D_NNN/Configuration/split_hairpin/first_n		100	100	100	100
Analyses/Basecall_1D_NNN/Configuration/split_hairpin/mad_threshold		4	4	4	4
Analyses/Basecall_1D_NNN/Configuration/split_hairpin/max_pt_search_len		0.5	0.5	0.5	0.5
Analyses/Basecall_1D_NNN/Configuration/split_hairpin/min_events		200	200	200	200
Analyses/Basecall_1D_NNN/Configuration/split_hairpin/min_peak_dur		0	0	0	0
Analyses/Basecall_1D_NNN/Configuration/split_hairpin/min_pt_dur		0.15	0.15	0.15	0.15
Analyses/Basecall_1D_NNN/Configuration/split_hairpin/mode		double_abasic	double_abasic	none	none
Analyses/Basecall_1D_NNN/Configuration/split_hairpin/peak_threshold		0	0	0	0
Analyses/Basecall_1D_NNN/Configuration/split_hairpin/pt_drop		0	0	0	0
Analyses/Basecall_1D_NNN/Configuration/split_hairpin/pt_window		0.5	0.5	0.5	0.5
Analyses/Basecall_1D_NNN/Configuration/split_hairpin/trim_end		0	0	0	0
Analyses/Basecall_1D_NNN/Configuration/split_hairpin/trim_front		5	5	5	5
Analyses/Basecall_1D_NNN/Configuration/split_hairpin/trim_hairpin		5	5	5	5
Analyses/Basecall_1D_NNN/Configuration/split_hairpin/use_first_abasic		1	1	1	1
Analyses/Basecall_1D_NNN/Summary/basecall_1d_complement/call_mode		rnn	rnn
Analyses/Basecall_1D_NNN/Summary/basecall_1d_complement/model_file		/opt/chimaera/model/complement_e7_250bps_180mV_5mer_nn.jsn	/opt/chimaera/model/complement_e7_250bps_180mV_5mer_nn.jsn
Analyses/Basecall_1D_NNN/Summary/basecall_1d_template/call_mode		rnn	rnn	rnn	rnn
Analyses/Basecall_1D_NNN/Summary/basecall_1d_template/model_file		/opt/chimaera/model/template_e7_250bps_180mV_5mer_nn.jsn	/opt/chimaera/model/template_e7_250bps_180mV_5mer_nn.jsn	/opt/chimaera/model/template_e7_250bps_180mV_5mer_nn.jsn	/opt/chimaera/model/template_e7_250bps_180mV_5mer_nn.jsn
Analyses/Basecall_1D_NNN/Summary/return_status		Workflow successful	Workflow successful	Workflow successful	Workflow successful
Analyses/Basecall_1D_NNN/chimaera version		1.22.10	1.22.10	1.22.10	1.22.10
Analyses/Basecall_1D_NNN/dragonet version		1.22.4	1.22.4	1.22.4	1.22.4
Analyses/Basecall_1D_NNN/event_detection		Analyses/EventDetection_000	Analyses/EventDetection_000	Analyses/EventDetection_000	Analyses/EventDetection_000
Analyses/Basecall_1D_NNN/name		ONT Sequencing Workflow	ONT Sequencing Workflow	ONT Sequencing Workflow	ONT Sequencing Workflow
Analyses/Basecall_1D_NNN/segmentation		Analyses/Hairpin_Split_000	Analyses/Hairpin_Split_000	Analyses/Segment_Linear_000	Analyses/Segment_Linear_000
Analyses/Basecall_2D_NNN/Configuration/aggregator/report	1	1	1
Analyses/Basecall_2D_NNN/Configuration/aggregator/sections	split_hairpin,post_process_template,post_process_complement,basecall_1d_template,basecall_1d_complement,hairpin_align,basecall_2d	split_hairpin,post_process_template,post_process_complement,basecall_1d_template,basecall_1d_complement,hairpin_align,basecall_2d,calibration_strand_template, calibration_strand_complement,calibration_strand_2d	split_hairpin,post_process_template,post_process_complement,basecall_1d_template,basecall_1d_complement,hairpin_align,basecall_2d,calibration_strand_template, calibration_strand_complement,calibration_strand_2d
Analyses/Basecall_2D_NNN/Configuration/aggregator/stop_on_failure		0	0
Analyses/Basecall_2D_NNN/Configuration/basecall_1d/ignore_penalty	0.0001
Analyses/Basecall_2D_NNN/Configuration/basecall_1d/ignore_prob	0.01
Analyses/Basecall_2D_NNN/Configuration/basecall_1d/mode		rnn	rnn
Analyses/Basecall_2D_NNN/Configuration/basecall_1d/outlier_prob	0.01
Analyses/Basecall_2D_NNN/Configuration/basecall_1d/remove_bad		1	1
Analyses/Basecall_2D_NNN/Configuration/basecall_1d/remove_iterations	2
Analyses/Basecall_2D_NNN/Configuration/basecall_1d/scale_iterations	10
Analyses/Basecall_2D_NNN/Configuration/basecall_1d/transitions		none	none
Analyses/Basecall_2D_NNN/Configuration/basecall_2d/band_size	15	15	15
Analyses/Basecall_2D_NNN/Configuration/basecall_2d/c01	0.787451	-5	-5
Analyses/Basecall_2D_NNN/Configuration/basecall_2d/c02	0.264433	0	0
Analyses/Basecall_2D_NNN/Configuration/basecall_2d/c03	0.265606	4.8	4.8
Analyses/Basecall_2D_NNN/Configuration/basecall_2d/c04	0.0587783	0	0
Analyses/Basecall_2D_NNN/Configuration/basecall_2d/call_post		1	1
Analyses/Basecall_2D_NNN/Configuration/basecall_2d/chunk_size	1000	2000	2000
Analyses/Basecall_2D_NNN/Configuration/basecall_2d/min_mean_qscore	9	9	9
Analyses/Basecall_2D_NNN/Configuration/basecall_2d/trans_fmax	2.5	2.5	2.5
Analyses/Basecall_2D_NNN/Configuration/basecall_2d/trans_fmin	0.8	0.8	0.8
Analyses/Basecall_2D_NNN/Configuration/basecall_2d/trans_max_diff	8	8	8
Analyses/Basecall_2D_NNN/Configuration/basecall_2d/trans_min_diff	1	1	1
Analyses/Basecall_2D_NNN/Configuration/basecall_2d/trans_mod	simple	none	none
Analyses/Basecall_2D_NNN/Configuration/basecall_2d/trans_unity_diff	2	2	2
Analyses/Basecall_2D_NNN/Configuration/basecall_2d/use_opencl		1	1
Analyses/Basecall_2D_NNN/Configuration/basecall_2d/use_sd	1	1	1
Analyses/Basecall_2D_NNN/Configuration/basecall_2d/window_size	101	101	101
Analyses/Basecall_2D_NNN/Configuration/calibration_strand/coverage		80	80
Analyses/Basecall_2D_NNN/Configuration/calibration_strand/gap		50100	50100
Analyses/Basecall_2D_NNN/Configuration/calibration_strand/genome_file		lambda_3.6kb.lastdb	lambda_3.6kb.lastdb
Analyses/Basecall_2D_NNN/Configuration/calibration_strand/genome_name		Lambda_3.6kb	Lambda_3.6kb
Analyses/Basecall_2D_NNN/Configuration/calibration_strand/genome_path		/opt/chimaera/genome	/opt/chimaera/genome
Analyses/Basecall_2D_NNN/Configuration/calibration_strand/hspthresh		1200	1200
Analyses/Basecall_2D_NNN/Configuration/calibration_strand/max_gapless_drop		7000	7000
Analyses/Basecall_2D_NNN/Configuration/calibration_strand/max_seq_len		3800	3800
Analyses/Basecall_2D_NNN/Configuration/calibration_strand/min_seq_len		3000	3000
Analyses/Basecall_2D_NNN/Configuration/components/basecall_1d		Basecall_1D	Basecall_1D
Analyses/Basecall_2D_NNN/Configuration/components/basecall_2d		Basecall_2D	Basecall_2D
Analyses/Basecall_2D_NNN/Configuration/components/calibration_strand		Calibration_Strand	Calibration_Strand
Analyses/Basecall_2D_NNN/Configuration/components/event_detection		EventDetection	EventDetection
Analyses/Basecall_2D_NNN/Configuration/components/segmentation		Hairpin_Split	Hairpin_Split
Analyses/Basecall_2D_NNN/Configuration/event_detection/correct_odd_even_bias		0	0
Analyses/Basecall_2D_NNN/Configuration/event_detection/detector		minknow	minknow
Analyses/Basecall_2D_NNN/Configuration/event_detection/peak_height		0.2	0.2
Analyses/Basecall_2D_NNN/Configuration/event_detection/thresholds		2,1.1	2,1.1
Analyses/Basecall_2D_NNN/Configuration/event_detection/window_sizes		5,10	5,10
Analyses/Basecall_2D_NNN/Configuration/general/barcoding_path	/opt/chimaera/barcoding	/opt/chimaera/barcoding	/opt/chimaera/barcoding
Analyses/Basecall_2D_NNN/Configuration/general/complement_model	auto	complement_e7_250bps_180mV_5mer_nn.jsn	complement_e7_250bps_180mV_5mer_nn.jsn
Analyses/Basecall_2D_NNN/Configuration/general/component		basecall_2d	basecall_2d
Analyses/Basecall_2D_NNN/Configuration/general/component_name		Basecall_2D_000	Basecall_2D_000
Analyses/Basecall_2D_NNN/Configuration/general/config	/opt/chimaera/config/basecall_2d.cfg	/opt/chimaera/config/basecall_2d_250bps_nn_gpu.cfg	/opt/chimaera/config/basecall_2d_250bps_nn_gpu.cfg
Analyses/Basecall_2D_NNN/Configuration/general/counter	0	0	0
Analyses/Basecall_2D_NNN/Configuration/general/debug		FALSE	FALSE
Analyses/Basecall_2D_NNN/Configuration/general/default_model_path	/opt/chimaera/model	/opt/chimaera/model	/opt/chimaera/model
Analyses/Basecall_2D_NNN/Configuration/general/file_number		0	0
Analyses/Basecall_2D_NNN/Configuration/general/max_events	230000	1000000	1000000
Analyses/Basecall_2D_NNN/Configuration/general/min_events	200	200	200
Analyses/Basecall_2D_NNN/Configuration/general/model_path	/opt/chimaera/model	/opt/chimaera/model	/opt/chimaera/model
Analyses/Basecall_2D_NNN/Configuration/general/model_type	r7.3	r9_250bps_nn	r9_250bps_nn
Analyses/Basecall_2D_NNN/Configuration/general/recipe	basecall
Analyses/Basecall_2D_NNN/Configuration/general/sampling_rate	3000	4000	4000
Analyses/Basecall_2D_NNN/Configuration/general/template_model	auto	template_e7_250bps_180mV_5mer_nn.jsn	template_e7_250bps_180mV_5mer_nn.jsn
Analyses/Basecall_2D_NNN/Configuration/general/use_local	FALSE	FALSE	FALSE
Analyses/Basecall_2D_NNN/Configuration/general/workflow_name	Basecall_2D_000	Basecall_2D	Basecall_2D
Analyses/Basecall_2D_NNN/Configuration/hairpin_align/boundary_value_2d	0	0	0
Analyses/Basecall_2D_NNN/Configuration/hairpin_align/gap_penalty	500	500	500
Analyses/Basecall_2D_NNN/Configuration/hairpin_align/max_events	230000	1000000	1000000
Analyses/Basecall_2D_NNN/Configuration/hairpin_align/max_ratio	2	2	2
Analyses/Basecall_2D_NNN/Configuration/hairpin_align/min_events	100	100	100
Analyses/Basecall_2D_NNN/Configuration/hairpin_align/min_ratio	0.5	0.5	0.5
Analyses/Basecall_2D_NNN/Configuration/hairpin_align/skip_2d_for_bad_runs	0	0	0
Analyses/Basecall_2D_NNN/Configuration/post_processing.3000Hz/posterior_factor	0.5
Analyses/Basecall_2D_NNN/Configuration/post_processing.3000Hz/stutter_divisor	6
Analyses/Basecall_2D_NNN/Configuration/post_processing.3000Hz/stutter_factor	0.6
Analyses/Basecall_2D_NNN/Configuration/post_processing.3000Hz/stutter_threshold	1.11
Analyses/Basecall_2D_NNN/Configuration/post_processing.3000Hz/tstat_factor	0.6
Analyses/Basecall_2D_NNN/Configuration/post_processing.3000Hz/tstat_threshold	5
Analyses/Basecall_2D_NNN/Configuration/post_processing.3000Hz/use_post_processing	1
Analyses/Basecall_2D_NNN/Configuration/post_processing.4000Hz/posterior_factor		0.5	0.5
Analyses/Basecall_2D_NNN/Configuration/post_processing.4000Hz/stutter_divisor		8.05	8.05
Analyses/Basecall_2D_NNN/Configuration/post_processing.4000Hz/stutter_factor		0.56	0.56
Analyses/Basecall_2D_NNN/Configuration/post_processing.4000Hz/stutter_threshold		1.37	1.37
Analyses/Basecall_2D_NNN/Configuration/post_processing.4000Hz/tstat_factor		0.43	0.43
Analyses/Basecall_2D_NNN/Configuration/post_processing.4000Hz/tstat_threshold		6.32	6.32
Analyses/Basecall_2D_NNN/Configuration/post_processing.4000Hz/use_post_processing		1	1
Analyses/Basecall_2D_NNN/Configuration/post_processing.5000Hz/posterior_factor	0.5
Analyses/Basecall_2D_NNN/Configuration/post_processing.5000Hz/stutter_divisor	7
Analyses/Basecall_2D_NNN/Configuration/post_processing.5000Hz/stutter_factor	0.8
Analyses/Basecall_2D_NNN/Configuration/post_processing.5000Hz/stutter_threshold	1.425
Analyses/Basecall_2D_NNN/Configuration/post_processing.5000Hz/tstat_factor	0.6
Analyses/Basecall_2D_NNN/Configuration/post_processing.5000Hz/tstat_threshold	5
Analyses/Basecall_2D_NNN/Configuration/post_processing.5000Hz/use_post_processing	1
Analyses/Basecall_2D_NNN/Configuration/post_processing/posterior_factor	0.5	0.5	0.5
Analyses/Basecall_2D_NNN/Configuration/post_processing/stutter_divisor	6	8.05	8.05
Analyses/Basecall_2D_NNN/Configuration/post_processing/stutter_factor	0.6	0.56	0.56
Analyses/Basecall_2D_NNN/Configuration/post_processing/stutter_threshold	1.11	1.37	1.37
Analyses/Basecall_2D_NNN/Configuration/post_processing/tstat_factor	0.6	0.43	0.43
Analyses/Basecall_2D_NNN/Configuration/post_processing/tstat_threshold	5	6.32	6.32
Analyses/Basecall_2D_NNN/Configuration/post_processing/use_post_processing	1	1	1
Analyses/Basecall_2D_NNN/Configuration/recipes/basecall	Basecall_2D
Analyses/Basecall_2D_NNN/Configuration/split_hairpin/abasic_range_backup	0	0	0
Analyses/Basecall_2D_NNN/Configuration/split_hairpin/da_min_peak_dur	0.1	0.001	0.001
Analyses/Basecall_2D_NNN/Configuration/split_hairpin/da_min_pt_dur	0.1	0	0
Analyses/Basecall_2D_NNN/Configuration/split_hairpin/dmean_threshold		5	5
Analyses/Basecall_2D_NNN/Configuration/split_hairpin/dmean_window_size		20	20
Analyses/Basecall_2D_NNN/Configuration/split_hairpin/first_n	100	100	100
Analyses/Basecall_2D_NNN/Configuration/split_hairpin/mad_threshold	4.5	4	4
Analyses/Basecall_2D_NNN/Configuration/split_hairpin/max_pt_search_len	3	0.5	0.5
Analyses/Basecall_2D_NNN/Configuration/split_hairpin/min_events	200	200	200
Analyses/Basecall_2D_NNN/Configuration/split_hairpin/min_peak_dur	0	0	0
Analyses/Basecall_2D_NNN/Configuration/split_hairpin/min_pt_dur	0.15	0.15	0.15
Analyses/Basecall_2D_NNN/Configuration/split_hairpin/mode	double_abasic	double_abasic	double_abasic
Analyses/Basecall_2D_NNN/Configuration/split_hairpin/peak_threshold	0	0	0
Analyses/Basecall_2D_NNN/Configuration/split_hairpin/pt_drop	1.5	0	0
Analyses/Basecall_2D_NNN/Configuration/split_hairpin/pt_window	0.5	0.5	0.5
Analyses/Basecall_2D_NNN/Configuration/split_hairpin/trim_end	0	0	0
Analyses/Basecall_2D_NNN/Configuration/split_hairpin/trim_front	5	5	5
Analyses/Basecall_2D_NNN/Configuration/split_hairpin/trim_hairpin	5	5	5
Analyses/Basecall_2D_NNN/Configuration/split_hairpin/use_first_abasic		1	1
Analyses/Basecall_2D_NNN/Summary/basecall_1d_template/model_file	/opt/chimaera/model/r7.3/template_median68pA.model
Analyses/Basecall_2D_NNN/Summary/return_status		Workflow successful	Workflow successful
Analyses/Basecall_2D_NNN/basecall_1d		Analyses/Basecall_1D_000	Analyses/Basecall_1D_000
Analyses/Basecall_2D_NNN/chimaera version	1.12.2	1.22.8	1.22.8
Analyses/Basecall_2D_NNN/dragonet version	1.12.1	1.22.4	1.22.4
Analyses/Basecall_2D_NNN/name	ONT Sequencing Workflow	ONT Sequencing Workflow	ONT Sequencing Workflow
Analyses/Basecall_2D_NNN/version	1.12.2
Analyses/Calibration_Strand_NNN/Configuration/aggregator/report		1	1	1	1
Analyses/Calibration_Strand_NNN/Configuration/aggregator/sections		split_hairpin,post_process_template,post_process_complement,basecall_1d_template,basecall_1d_complement,hairpin_align,basecall_2d,calibration_strand_template, calibration_strand_complement,calibration_strand_2d,genome_mapping_template,genome_mapping_complement,genome_mapping_2d	split_hairpin,post_process_template,post_process_complement,basecall_1d_template,basecall_1d_complement,hairpin_align,basecall_2d,calibration_strand_template, calibration_strand_complement,calibration_strand_2d,genome_mapping_template,genome_mapping_complement,genome_mapping_2d	split_hairpin,post_process_template,post_process_complement,basecall_1d_template,basecall_1d_complement,hairpin_align,basecall_2d,calibration_strand_template, calibration_strand_complement,calibration_strand_2d,genome_mapping_template,genome_mapping_complement,genome_mapping_2d	split_hairpin,post_process_template,post_process_complement,basecall_1d_template,basecall_1d_complement,hairpin_align,basecall_2d,calibration_strand_template, calibration_strand_complement,calibration_strand_2d,genome_mapping_template,genome_mapping_complement,genome_mapping_2d
Analyses/Calibration_Strand_NNN/Configuration/aggregator/stop_on_failure		0	0	0	0
Analyses/Calibration_Strand_NNN/Configuration/basecall_1d/ignore_penalty		0.0001	0.0001	0.0001	0.0001
Analyses/Calibration_Strand_NNN/Configuration/basecall_1d/ignore_prob		0.01	0.01	0.01	0.01
Analyses/Calibration_Strand_NNN/Configuration/basecall_1d/mode		hmm	hmm	hmm	hmm
Analyses/Calibration_Strand_NNN/Configuration/basecall_1d/outlier_prob		0.01	0.01	0.01	0.01
Analyses/Calibration_Strand_NNN/Configuration/basecall_1d/remove_bad		1	1	1	1
Analyses/Calibration_Strand_NNN/Configuration/basecall_1d/scale_iterations		1,8,3	1,8,3	1,8,3	1,8,3
Analyses/Calibration_Strand_NNN/Configuration/basecall_1d/transitions		0.01,0.84,0.15	0.01,0.84,0.15	0.01,0.84,0.15	0.01,0.84,0.15
Analyses/Calibration_Strand_NNN/Configuration/basecall_1d/use_sd		1	1	1	1
Analyses/Calibration_Strand_NNN/Configuration/basecall_2d/band_size		15	15	15	15
Analyses/Calibration_Strand_NNN/Configuration/basecall_2d/c01		3.05829	3.05829	3.05829	3.05829
Analyses/Calibration_Strand_NNN/Configuration/basecall_2d/c02		0.778157	0.778157	0.778157	0.778157
Analyses/Calibration_Strand_NNN/Configuration/basecall_2d/c03		0.271174	0.271174	0.271174	0.271174
Analyses/Calibration_Strand_NNN/Configuration/basecall_2d/c04		0.00210286	0.00210286	0.00210286	0.00210286
Analyses/Calibration_Strand_NNN/Configuration/basecall_2d/chunk_size		1000	1000	1000	1000
Analyses/Calibration_Strand_NNN/Configuration/basecall_2d/min_mean_qscore		9	9	9	9
Analyses/Calibration_Strand_NNN/Configuration/basecall_2d/trans_fmax		2.5	2.5	2.5	2.5
Analyses/Calibration_Strand_NNN/Configuration/basecall_2d/trans_fmin		0.8	0.8	0.8	0.8
Analyses/Calibration_Strand_NNN/Configuration/basecall_2d/trans_max_diff		8	8	8	8
Analyses/Calibration_Strand_NNN/Configuration/basecall_2d/trans_min_diff		1	1	1	1
Analyses/Calibration_Strand_NNN/Configuration/basecall_2d/trans_mod		simple	simple	simple	simple
Analyses/Calibration_Strand_NNN/Configuration/basecall_2d/trans_unity_diff		2	2	2	2
Analyses/Calibration_Strand_NNN/Configuration/basecall_2d/use_opencl		0	0	0	0
Analyses/Calibration_Strand_NNN/Configuration/basecall_2d/use_sd		1	1	1	1
Analyses/Calibration_Strand_NNN/Configuration/basecall_2d/window_size		101	101	101	101
Analyses/Calibration_Strand_NNN/Configuration/calibration_strand/coverage		80	80	80	80
Analyses/Calibration_Strand_NNN/Configuration/calibration_strand/gap		50100	50100	50100	50100
Analyses/Calibration_Strand_NNN/Configuration/calibration_strand/genome_file		lambda_3.6kb.lastdb	lambda_3.6kb.lastdb	lambda_3.6kb.lastdb	lambda_3.6kb.lastdb
Analyses/Calibration_Strand_NNN/Configuration/calibration_strand/genome_name		Lambda_3.6kb	Lambda_3.6kb	Lambda_3.6kb	Lambda_3.6kb
Analyses/Calibration_Strand_NNN/Configuration/calibration_strand/genome_path		/opt/chimaera/genome	/opt/chimaera/genome	/opt/chimaera/genome	/opt/chimaera/genome
Analyses/Calibration_Strand_NNN/Configuration/calibration_strand/hspthresh		1200	1200	1200	1200
Analyses/Calibration_Strand_NNN/Configuration/calibration_strand/max_gapless_drop		7000	7000	7000	7000
Analyses/Calibration_Strand_NNN/Configuration/calibration_strand/max_seq_len		3800	3800	3800	3800
Analyses/Calibration_Strand_NNN/Configuration/calibration_strand/min_seq_len		3000	3000	3000	3000
Analyses/Calibration_Strand_NNN/Configuration/components/alignment		Alignment	Alignment	Alignment	Alignment
Analyses/Calibration_Strand_NNN/Configuration/components/basecall_1d		Basecall_1D	Basecall_1D	Basecall_1D	Basecall_1D
Analyses/Calibration_Strand_NNN/Configuration/components/basecall_2d		Basecall_2D	Basecall_2D	Basecall_2D	Basecall_2D
Analyses/Calibration_Strand_NNN/Configuration/components/calibration_strand		Calibration_Strand	Calibration_Strand	Calibration_Strand	Calibration_Strand
Analyses/Calibration_Strand_NNN/Configuration/components/segmentation		Hairpin_Split	Hairpin_Split	Hairpin_Split	Hairpin_Split
Analyses/Calibration_Strand_NNN/Configuration/general/barcoding_path		/opt/chimaera/barcoding	/opt/chimaera/barcoding	/opt/chimaera/barcoding	/opt/chimaera/barcoding
Analyses/Calibration_Strand_NNN/Configuration/general/complement_model		auto	auto	auto	auto
Analyses/Calibration_Strand_NNN/Configuration/general/component		calibration_strand	calibration_strand	calibration_strand	calibration_strand
Analyses/Calibration_Strand_NNN/Configuration/general/component_name		Calibration_Strand_000	Calibration_Strand_000	Calibration_Strand_000	Calibration_Strand_000
Analyses/Calibration_Strand_NNN/Configuration/general/config		/opt/chimaera/config/lambda_burn_in.cfg	/opt/chimaera/config/lambda_burn_in.cfg	/opt/chimaera/config/lambda_burn_in.cfg	/opt/chimaera/config/lambda_burn_in.cfg
Analyses/Calibration_Strand_NNN/Configuration/general/counter		0	0	0	0
Analyses/Calibration_Strand_NNN/Configuration/general/cpu_id		0	0	0	0
Analyses/Calibration_Strand_NNN/Configuration/general/debug		FALSE	FALSE	FALSE	FALSE
Analyses/Calibration_Strand_NNN/Configuration/general/default_model_path		/opt/chimaera/model	/opt/chimaera/model	/opt/chimaera/model	/opt/chimaera/model
Analyses/Calibration_Strand_NNN/Configuration/general/file_number		0	0	0	0
Analyses/Calibration_Strand_NNN/Configuration/general/max_events		1000000	1000000	1000000	1000000
Analyses/Calibration_Strand_NNN/Configuration/general/min_events		200	200	200	200
Analyses/Calibration_Strand_NNN/Configuration/general/model_path		/opt/chimaera/model	/opt/chimaera/model	/opt/chimaera/model	/opt/chimaera/model
Analyses/Calibration_Strand_NNN/Configuration/general/model_type		r7.3	r7.3	r7.3	r7.3
Analyses/Calibration_Strand_NNN/Configuration/general/sampling_rate		4000	4000	4000	4000
Analyses/Calibration_Strand_NNN/Configuration/general/template_model		auto	auto	auto	auto
Analyses/Calibration_Strand_NNN/Configuration/general/use_local		FALSE	FALSE	FALSE	FALSE
Analyses/Calibration_Strand_NNN/Configuration/general/workflow_name		Basecall_Alignment	Basecall_Alignment	Basecall_Alignment	Basecall_Alignment
Analyses/Calibration_Strand_NNN/Configuration/genome_mapping/coverage		60	60	60	60
Analyses/Calibration_Strand_NNN/Configuration/genome_mapping/gap		50100	50100	50100	50100
Analyses/Calibration_Strand_NNN/Configuration/genome_mapping/genome_file		lambda.lastdb	lambda.lastdb	lambda.lastdb	lambda.lastdb
Analyses/Calibration_Strand_NNN/Configuration/genome_mapping/genome_name		Lambda	Lambda	Lambda	Lambda
Analyses/Calibration_Strand_NNN/Configuration/genome_mapping/genome_path		/opt/chimaera/genome	/opt/chimaera/genome	/opt/chimaera/genome	/opt/chimaera/genome
Analyses/Calibration_Strand_NNN/Configuration/genome_mapping/hspthresh		1200	1200	1200	1200
Analyses/Calibration_Strand_NNN/Configuration/genome_mapping/max_gapless_drop		7000	7000	7000	7000
Analyses/Calibration_Strand_NNN/Configuration/hairpin_align/boundary_value_2d		0	0	0	0
Analyses/Calibration_Strand_NNN/Configuration/hairpin_align/gap_penalty		500	500	500	500
Analyses/Calibration_Strand_NNN/Configuration/hairpin_align/max_events		1000000	1000000	1000000	1000000
Analyses/Calibration_Strand_NNN/Configuration/hairpin_align/max_ratio		2	2	2	2
Analyses/Calibration_Strand_NNN/Configuration/hairpin_align/min_events		100	100	100	100
Analyses/Calibration_Strand_NNN/Configuration/hairpin_align/min_ratio		0.5	0.5	0.5	0.5
Analyses/Calibration_Strand_NNN/Configuration/hairpin_align/skip_2d_for_bad_runs		0	0	0	0
Analyses/Calibration_Strand_NNN/Configuration/post_processing.3000Hz/posterior_factor		0.5	0.5	0.5	0.5
Analyses/Calibration_Strand_NNN/Configuration/post_processing.3000Hz/stutter_divisor		6	6	6	6
Analyses/Calibration_Strand_NNN/Configuration/post_processing.3000Hz/stutter_factor		0.6	0.6	0.6	0.6
Analyses/Calibration_Strand_NNN/Configuration/post_processing.3000Hz/stutter_threshold		1.11	1.11	1.11	1.11
Analyses/Calibration_Strand_NNN/Configuration/post_processing.3000Hz/tstat_factor		0.6	0.6	0.6	0.6
Analyses/Calibration_Strand_NNN/Configuration/post_processing.3000Hz/tstat_threshold		5	5	5	5
Analyses/Calibration_Strand_NNN/Configuration/post_processing.3000Hz/use_post_processing		1	1	1	1
Analyses/Calibration_Strand_NNN/Configuration/split_hairpin/abasic_range_backup		0	0	0	0
Analyses/Calibration_Strand_NNN/Configuration/split_hairpin/da_min_peak_dur		0.1	0.1	0.1	0.1
Analyses/Calibration_Strand_NNN/Configuration/split_hairpin/da_min_pt_dur		0	0	0	0
Analyses/Calibration_Strand_NNN/Configuration/split_hairpin/first_n		100	100	100	100
Analyses/Calibration_Strand_NNN/Configuration/split_hairpin/mad_threshold		4.5	4.5	4.5	4.5
Analyses/Calibration_Strand_NNN/Configuration/split_hairpin/max_pt_search_len		3	3	3	3
Analyses/Calibration_Strand_NNN/Configuration/split_hairpin/min_events		200	200	200	200
Analyses/Calibration_Strand_NNN/Configuration/split_hairpin/min_peak_dur		0	0	0	0
Analyses/Calibration_Strand_NNN/Configuration/split_hairpin/min_pt_dur		0.15	0.15	0.15	0.15
Analyses/Calibration_Strand_NNN/Configuration/split_hairpin/mode		double_abasic	double_abasic	double_abasic	double_abasic
Analyses/Calibration_Strand_NNN/Configuration/split_hairpin/peak_threshold		0	0	0	0
Analyses/Calibration_Strand_NNN/Configuration/split_hairpin/pt_drop		1.5	1.5	1.5	1.5
Analyses/Calibration_Strand_NNN/Configuration/split_hairpin/pt_window		0.5	0.5	0.5	0.5
Analyses/Calibration_Strand_NNN/Configuration/split_hairpin/trim_end		0	0	0	0
Analyses/Calibration_Strand_NNN/Configuration/split_hairpin/trim_front		5	5	5	5
Analyses/Calibration_Strand_NNN/Configuration/split_hairpin/trim_hairpin		5	5	5	5
Analyses/Calibration_Strand_NNN/Summary/return_status		Workflow successful	Workflow successful	Workflow successful	Workflow successful
Analyses/Calibration_Strand_NNN/basecall_1d		Analyses/Basecall_1D_000	Analyses/Basecall_1D_000	Analyses/Basecall_1D_000	Analyses/Basecall_1D_000
Analyses/Calibration_Strand_NNN/basecall_2d		Analyses/Basecall_2D_000	Analyses/Basecall_2D_000	Analyses/None	Analyses/None
Analyses/Calibration_Strand_NNN/chimaera version		1.22.10	1.22.10	1.22.10	1.22.10
Analyses/Calibration_Strand_NNN/dragonet version		1.22.4	1.22.4	1.22.4	1.22.4
Analyses/Calibration_Strand_NNN/name		ONT Sequencing Workflow	ONT Sequencing Workflow	ONT Sequencing Workflow	ONT Sequencing Workflow
Analyses/EventDetection_NNN/Configuration/abasic_detection/first_peak_min_length	5
Analyses/EventDetection_NNN/Configuration/abasic_detection/max_sample_size	200
Analyses/EventDetection_NNN/Configuration/abasic_detection/min_sample_size	70
Analyses/EventDetection_NNN/Configuration/abasic_detection/must_go_below_median_before	0
Analyses/EventDetection_NNN/Configuration/abasic_detection/secondary_peak_factor	0.8
Analyses/EventDetection_NNN/Configuration/abasic_detection/secondary_peak_factor_relative_to_median	0
Analyses/EventDetection_NNN/Configuration/abasic_detection/secondary_peak_min_length	1
Analyses/EventDetection_NNN/Configuration/abasic_detection/threshold_factor	3.6
Analyses/EventDetection_NNN/Configuration/aggregator/report		1	1	1	1
Analyses/EventDetection_NNN/Configuration/aggregator/sections		split_hairpin,post_process_template,post_process_complement,basecall_1d_template,basecall_1d_complement,hairpin_align,basecall_2d,calibration_strand_template, calibration_strand_complement,calibration_strand_2d	split_hairpin,post_process_template,post_process_complement,basecall_1d_template,basecall_1d_complement,hairpin_align,basecall_2d,calibration_strand_template, calibration_strand_complement,calibration_strand_2d	split_hairpin,post_process_template,post_process_complement,basecall_1d_template,basecall_1d_complement,hairpin_align,basecall_2d,calibration_strand_template, calibration_strand_complement,calibration_strand_2d	split_hairpin,post_process_template,post_process_complement,basecall_1d_template,basecall_1d_complement,hairpin_align,basecall_2d,calibration_strand_template, calibration_strand_complement,calibration_strand_2d
Analyses/EventDetection_NNN/Configuration/aggregator/stop_on_failure		0	0	0	0
Analyses/EventDetection_NNN/Configuration/basecall_1d/ignore_penalty		0.0001	0.0001	0.0001	0.0001
Analyses/EventDetection_NNN/Configuration/basecall_1d/ignore_prob		0.01	0.01	0.01	0.01
Analyses/EventDetection_NNN/Configuration/basecall_1d/mode		hmm	hmm	hmm	hmm
Analyses/EventDetection_NNN/Configuration/basecall_1d/outlier_prob		0.01	0.01	0.01	0.01
Analyses/EventDetection_NNN/Configuration/basecall_1d/remove_bad		1	1	1	1
Analyses/EventDetection_NNN/Configuration/basecall_1d/scale_iterations		1,8,3	1,8,3	1,8,3	1,8,3
Analyses/EventDetection_NNN/Configuration/basecall_1d/transitions		0.34,0.65,0.01	0.34,0.65,0.01	0.34,0.65,0.01	0.34,0.65,0.01
Analyses/EventDetection_NNN/Configuration/basecall_1d/use_sd		1	1	1	1
Analyses/EventDetection_NNN/Configuration/basecall_2d/band_size		15	15	15	15
Analyses/EventDetection_NNN/Configuration/basecall_2d/c01		2.88307	2.88307	2.88307	2.88307
Analyses/EventDetection_NNN/Configuration/basecall_2d/c02		0.699776	0.699776	0.699776	0.699776
Analyses/EventDetection_NNN/Configuration/basecall_2d/c03		0.274082	0.274082	0.274082	0.274082
Analyses/EventDetection_NNN/Configuration/basecall_2d/c04		0.00336137	0.00336137	0.00336137	0.00336137
Analyses/EventDetection_NNN/Configuration/basecall_2d/chunk_size		1000	1000	1000	1000
Analyses/EventDetection_NNN/Configuration/basecall_2d/min_mean_qscore		9	9	9	9
Analyses/EventDetection_NNN/Configuration/basecall_2d/trans_fmax		2.5	2.5	2.5	2.5
Analyses/EventDetection_NNN/Configuration/basecall_2d/trans_fmin		0.8	0.8	0.8	0.8
Analyses/EventDetection_NNN/Configuration/basecall_2d/trans_max_diff		8	8	8	8
Analyses/EventDetection_NNN/Configuration/basecall_2d/trans_min_diff		1	1	1	1
Analyses/EventDetection_NNN/Configuration/basecall_2d/trans_mod		simple	simple	simple	simple
Analyses/EventDetection_NNN/Configuration/basecall_2d/trans_unity_diff		2	2	2	2
Analyses/EventDetection_NNN/Configuration/basecall_2d/use_opencl		0	0	0	0
Analyses/EventDetection_NNN/Configuration/basecall_2d/use_sd		1	1	1	1
Analyses/EventDetection_NNN/Configuration/basecall_2d/window_size		101	101	101	101
Analyses/EventDetection_NNN/Configuration/calibration_strand/coverage		80	80	80	80
Analyses/EventDetection_NNN/Configuration/calibration_strand/gap		50100	50100	50100	50100
Analyses/EventDetection_NNN/Configuration/calibration_strand/genome_file		lambda_3.6kb.lastdb	lambda_3.6kb.lastdb	lambda_3.6kb.lastdb	lambda_3.6kb.lastdb
Analyses/EventDetection_NNN/Configuration/calibration_strand/genome_name		Lambda_3.6kb	Lambda_3.6kb	Lambda_3.6kb	Lambda_3.6kb
Analyses/EventDetection_NNN/Configuration/calibration_strand/genome_path		/opt/chimaera/genome	/opt/chimaera/genome	/opt/chimaera/genome	/opt/chimaera/genome
Analyses/EventDetection_NNN/Configuration/calibration_strand/hspthresh		1200	1200	1200	1200
Analyses/EventDetection_NNN/Configuration/calibration_strand/max_gapless_drop		7000	7000	7000	7000
Analyses/EventDetection_NNN/Configuration/calibration_strand/max_seq_len		3800	3800	3800	3800
Analyses/EventDetection_NNN/Configuration/calibration_strand/min_seq_len		3000	3000	3000	3000
Analyses/EventDetection_NNN/Configuration/components/basecall_1d		Basecall_1D	Basecall_1D	Basecall_1D	Basecall_1D
Analyses/EventDetection_NNN/Configuration/components/basecall_2d		Basecall_2D	Basecall_2D	Basecall_2D	Basecall_2D
Analyses/EventDetection_NNN/Configuration/components/calibration_strand		Calibration_Strand	Calibration_Strand	Calibration_Strand	Calibration_Strand
Analyses/EventDetection_NNN/Configuration/components/event_detection		EventDetection	EventDetection	EventDetection	EventDetection
Analyses/EventDetection_NNN/Configuration/components/segmentation		Hairpin_Split	Hairpin_Split	Hairpin_Split	Hairpin_Split
Analyses/EventDetection_NNN/Configuration/event_detection/correct_odd_even_bias		0	0	0	0
Analyses/EventDetection_NNN/Configuration/event_detection/detector		minknow	minknow	minknow	minknow
Analyses/EventDetection_NNN/Configuration/event_detection/limiter	-1
Analyses/EventDetection_NNN/Configuration/event_detection/long_smallest_event	9
Analyses/EventDetection_NNN/Configuration/event_detection/long_threshold	3.58
Analyses/EventDetection_NNN/Configuration/event_detection/long_window_size	18
Analyses/EventDetection_NNN/Configuration/event_detection/mode	multittest_continuous
Analyses/EventDetection_NNN/Configuration/event_detection/peak_detector	highland
Analyses/EventDetection_NNN/Configuration/event_detection/peak_height		0.2	0.2	0.2	0.2
Analyses/EventDetection_NNN/Configuration/event_detection/smallest_event	4
Analyses/EventDetection_NNN/Configuration/event_detection/threshold	5.27
Analyses/EventDetection_NNN/Configuration/event_detection/thresholds		2,1.1	2,1.1	2,1.1	2,1.1
Analyses/EventDetection_NNN/Configuration/event_detection/window_size	9
Analyses/EventDetection_NNN/Configuration/event_detection/window_sizes		5,10	5,10	5,10	5,10
Analyses/EventDetection_NNN/Configuration/general/barcoding_path		/opt/chimaera/barcoding	/opt/chimaera/barcoding	/opt/chimaera/barcoding	/opt/chimaera/barcoding
Analyses/EventDetection_NNN/Configuration/general/complement_model		auto	auto	auto	auto
Analyses/EventDetection_NNN/Configuration/general/component		event_detection	event_detection	event_detection	event_detection
Analyses/EventDetection_NNN/Configuration/general/component_name		EventDetection_000	EventDetection_000	EventDetection_000	EventDetection_000
Analyses/EventDetection_NNN/Configuration/general/config		/opt/chimaera/config/basecall_2d_250bps_6mer.cfg	/opt/chimaera/config/basecall_2d_250bps_6mer.cfg	/opt/chimaera/config/basecall_2d_250bps_6mer.cfg	/opt/chimaera/config/basecall_2d_250bps_6mer.cfg
Analyses/EventDetection_NNN/Configuration/general/counter		0	0	0	0
Analyses/EventDetection_NNN/Configuration/general/cpu_id		0	0	0	0
Analyses/EventDetection_NNN/Configuration/general/debug		FALSE	FALSE	FALSE	FALSE
Analyses/EventDetection_NNN/Configuration/general/default_model_path		/opt/chimaera/model	/opt/chimaera/model	/opt/chimaera/model	/opt/chimaera/model
Analyses/EventDetection_NNN/Configuration/general/file_number		0	0	0	0
Analyses/EventDetection_NNN/Configuration/general/max_events		1000000	1000000	1000000	1000000
Analyses/EventDetection_NNN/Configuration/general/min_events		200	200	200	200
Analyses/EventDetection_NNN/Configuration/general/model_path		/opt/chimaera/model	/opt/chimaera/model	/opt/chimaera/model	/opt/chimaera/model
Analyses/EventDetection_NNN/Configuration/general/model_type		r9_250bps_6mer	r9_250bps_6mer	r9_250bps_6mer	r9_250bps_6mer
Analyses/EventDetection_NNN/Configuration/general/sampling_rate		4000	4000	4000	4000
Analyses/EventDetection_NNN/Configuration/general/template_model		auto	auto	auto	auto
Analyses/EventDetection_NNN/Configuration/general/use_local		FALSE	FALSE	FALSE	FALSE
Analyses/EventDetection_NNN/Configuration/general/workflow_name		Basecall_2D	Basecall_2D	Basecall_2D	Basecall_2D
Analyses/EventDetection_NNN/Configuration/hairpin_align/boundary_value_2d		0	0	0	0
Analyses/EventDetection_NNN/Configuration/hairpin_align/gap_penalty		500	500	500	500
Analyses/EventDetection_NNN/Configuration/hairpin_align/max_events		1000000	1000000	1000000	1000000
Analyses/EventDetection_NNN/Configuration/hairpin_align/max_ratio		2	2	2	2
Analyses/EventDetection_NNN/Configuration/hairpin_align/min_events		100	100	100	100
Analyses/EventDetection_NNN/Configuration/hairpin_align/min_ratio		0.5	0.5	0.5	0.5
Analyses/EventDetection_NNN/Configuration/hairpin_align/skip_2d_for_bad_runs		0	0	0	0
Analyses/EventDetection_NNN/Configuration/hairpin_detection/polyt_min_length	450
Analyses/EventDetection_NNN/Configuration/hairpin_detection/polyt_threshold_factor	-1.4826
Analyses/EventDetection_NNN/Configuration/hairpin_detection/polyt_window	1500
Analyses/EventDetection_NNN/Configuration/post_processing.4000Hz/posterior_factor		0.5	0.5	0.5	0.5
Analyses/EventDetection_NNN/Configuration/post_processing.4000Hz/stutter_divisor		8.05	8.05	8.05	8.05
Analyses/EventDetection_NNN/Configuration/post_processing.4000Hz/stutter_factor		0.56	0.56	0.56	0.56
Analyses/EventDetection_NNN/Configuration/post_processing.4000Hz/stutter_threshold		1.37	1.37	1.37	1.37
Analyses/EventDetection_NNN/Configuration/post_processing.4000Hz/tstat_factor		0.43	0.43	0.43	0.43
Analyses/EventDetection_NNN/Configuration/post_processing.4000Hz/tstat_threshold		6.32	6.32	6.32	6.32
Analyses/EventDetection_NNN/Configuration/post_processing.4000Hz/use_post_processing		1	1	1	1
Analyses/EventDetection_NNN/Configuration/post_processing/posterior_factor		0.5	0.5	0.5	0.5
Analyses/EventDetection_NNN/Configuration/post_processing/stutter_divisor		8.05	8.05	8.05	8.05
Analyses/EventDetection_NNN/Configuration/post_processing/stutter_factor		0.56	0.56	0.56	0.56
Analyses/EventDetection_NNN/Configuration/post_processing/stutter_threshold		1.37	1.37	1.37	1.37
Analyses/EventDetection_NNN/Configuration/post_processing/tstat_factor		0.43	0.43	0.43	0.43
Analyses/EventDetection_NNN/Configuration/post_processing/tstat_threshold		6.32	6.32	6.32	6.32
Analyses/EventDetection_NNN/Configuration/post_processing/use_post_processing		1	1	1	1
Analyses/EventDetection_NNN/Configuration/split_hairpin/abasic_range_backup		0	0	0	0
Analyses/EventDetection_NNN/Configuration/split_hairpin/da_min_peak_dur		0.001	0.001	0.001	0.001
Analyses/EventDetection_NNN/Configuration/split_hairpin/da_min_pt_dur		0	0	0	0
Analyses/EventDetection_NNN/Configuration/split_hairpin/dmean_threshold		5	5	5	5
Analyses/EventDetection_NNN/Configuration/split_hairpin/dmean_window_size		20	20	20	20
Analyses/EventDetection_NNN/Configuration/split_hairpin/first_n		100	100	100	100
Analyses/EventDetection_NNN/Configuration/split_hairpin/mad_threshold		4	4	4	4
Analyses/EventDetection_NNN/Configuration/split_hairpin/max_pt_search_len		0.5	0.5	0.5	0.5
Analyses/EventDetection_NNN/Configuration/split_hairpin/min_events		200	200	200	200
Analyses/EventDetection_NNN/Configuration/split_hairpin/min_peak_dur		0	0	0	0
Analyses/EventDetection_NNN/Configuration/split_hairpin/min_pt_dur		0.15	0.15	0.15	0.15
Analyses/EventDetection_NNN/Configuration/split_hairpin/mode		double_abasic	double_abasic	double_abasic	double_abasic
Analyses/EventDetection_NNN/Configuration/split_hairpin/peak_threshold		0	0	0	0
Analyses/EventDetection_NNN/Configuration/split_hairpin/pt_drop		0	0	0	0
Analyses/EventDetection_NNN/Configuration/split_hairpin/pt_window		0.5	0.5	0.5	0.5
Analyses/EventDetection_NNN/Configuration/split_hairpin/trim_end		0	0	0	0
Analyses/EventDetection_NNN/Configuration/split_hairpin/trim_front		5	5	5	5
Analyses/EventDetection_NNN/Configuration/split_hairpin/trim_hairpin		5	5	5	5
Analyses/EventDetection_NNN/Configuration/split_hairpin/use_first_abasic		1	1	1	1
Analyses/EventDetection_NNN/Summary/event_detection/detector		minknow	minknow	minknow	minknow
Analyses/EventDetection_NNN/Summary/return_status		Workflow successful	Workflow successful	Workflow successful	Workflow successful
Analyses/EventDetection_NNN/chimaera version		1.22.10	1.22.10	1.22.10	1.22.10
Analyses/EventDetection_NNN/dragonet version		1.22.4	1.22.4	1.22.4	1.22.4
Analyses/EventDetection_NNN/name	MinKNOW-Event-Detection	minknow	minknow	minknow	minknow
Analyses/EventDetection_NNN/version	0.49.2.9 b201503181709
Analyses/Hairpin_Split_NNN/Configuration/aggregator/report		1	1
Analyses/Hairpin_Split_NNN/Configuration/aggregator/sections		split_hairpin,post_process_template,post_process_complement,basecall_1d_template,basecall_1d_complement,hairpin_align,basecall_2d,calibration_strand_template, calibration_strand_complement,calibration_strand_2d	split_hairpin,post_process_template,post_process_complement,basecall_1d_template,basecall_1d_complement,hairpin_align,basecall_2d,calibration_strand_template, calibration_strand_complement,calibration_strand_2d
Analyses/Hairpin_Split_NNN/Configuration/aggregator/stop_on_failure		0	0
Analyses/Hairpin_Split_NNN/Configuration/basecall_1d/ignore_penalty		0.0001	0.0001
Analyses/Hairpin_Split_NNN/Configuration/basecall_1d/ignore_prob		0.01	0.01
Analyses/Hairpin_Split_NNN/Configuration/basecall_1d/mode		hmm	hmm
Analyses/Hairpin_Split_NNN/Configuration/basecall_1d/outlier_prob		0.01	0.01
Analyses/Hairpin_Split_NNN/Configuration/basecall_1d/remove_bad		1	1
Analyses/Hairpin_Split_NNN/Configuration/basecall_1d/scale_iterations		1,8,3	1,8,3
Analyses/Hairpin_Split_NNN/Configuration/basecall_1d/transitions		0.34,0.65,0.01	0.34,0.65,0.01
Analyses/Hairpin_Split_NNN/Configuration/basecall_1d/use_sd		1	1
Analyses/Hairpin_Split_NNN/Configuration/basecall_2d/band_size		15	15
Analyses/Hairpin_Split_NNN/Configuration/basecall_2d/c01		2.88307	2.88307
Analyses/Hairpin_Split_NNN/Configuration/basecall_2d/c02		0.699776	0.699776
Analyses/Hairpin_Split_NNN/Configuration/basecall_2d/c03		0.274082	0.274082
Analyses/Hairpin_Split_NNN/Configuration/basecall_2d/c04		0.00336137	0.00336137
Analyses/Hairpin_Split_NNN/Configuration/basecall_2d/chunk_size		1000	1000
Analyses/Hairpin_Split_NNN/Configuration/basecall_2d/min_mean_qscore		9	9
Analyses/Hairpin_Split_NNN/Configuration/basecall_2d/trans_fmax		2.5	2.5
Analyses/Hairpin_Split_NNN/Configuration/basecall_2d/trans_fmin		0.8	0.8
Analyses/Hairpin_Split_NNN/Configuration/basecall_2d/trans_max_diff		8	8
Analyses/Hairpin_Split_NNN/Configuration/basecall_2d/trans_min_diff		1	1
Analyses/Hairpin_Split_NNN/Configuration/basecall_2d/trans_mod		simple	simple
Analyses/Hairpin_Split_NNN/Configuration/basecall_2d/trans_unity_diff		2	2
Analyses/Hairpin_Split_NNN/Configuration/basecall_2d/use_opencl		0	0
Analyses/Hairpin_Split_NNN/Configuration/basecall_2d/use_sd		1	1
Analyses/Hairpin_Split_NNN/Configuration/basecall_2d/window_size		101	101
Analyses/Hairpin_Split_NNN/Configuration/calibration_strand/coverage		80	80
Analyses/Hairpin_Split_NNN/Configuration/calibration_strand/gap		50100	50100
Analyses/Hairpin_Split_NNN/Configuration/calibration_strand/genome_file		lambda_3.6kb.lastdb	lambda_3.6kb.lastdb
Analyses/Hairpin_Split_NNN/Configuration/calibration_strand/genome_name		Lambda_3.6kb	Lambda_3.6kb
Analyses/Hairpin_Split_NNN/Configuration/calibration_strand/genome_path		/opt/chimaera/genome	/opt/chimaera/genome
Analyses/Hairpin_Split_NNN/Configuration/calibration_strand/hspthresh		1200	1200
Analyses/Hairpin_Split_NNN/Configuration/calibration_strand/max_gapless_drop		7000	7000
Analyses/Hairpin_Split_NNN/Configuration/calibration_strand/max_seq_len		3800	3800
Analyses/Hairpin_Split_NNN/Configuration/calibration_strand/min_seq_len		3000	3000
Analyses/Hairpin_Split_NNN/Configuration/components/basecall_1d		Basecall_1D	Basecall_1D
Analyses/Hairpin_Split_NNN/Configuration/components/basecall_2d		Basecall_2D	Basecall_2D
Analyses/Hairpin_Split_NNN/Configuration/components/calibration_strand		Calibration_Strand	Calibration_Strand
Analyses/Hairpin_Split_NNN/Configuration/components/event_detection		EventDetection	EventDetection
Analyses/Hairpin_Split_NNN/Configuration/components/segmentation		Hairpin_Split	Hairpin_Split
Analyses/Hairpin_Split_NNN/Configuration/event_detection/correct_odd_even_bias		0	0
Analyses/Hairpin_Split_NNN/Configuration/event_detection/detector		minknow	minknow
Analyses/Hairpin_Split_NNN/Configuration/event_detection/peak_height		0.2	0.2
Analyses/Hairpin_Split_NNN/Configuration/event_detection/thresholds		2,1.1	2,1.1
Analyses/Hairpin_Split_NNN/Configuration/event_detection/window_sizes		5,10	5,10
Analyses/Hairpin_Split_NNN/Configuration/general/barcoding_path		/opt/chimaera/barcoding	/opt/chimaera/barcoding
Analyses/Hairpin_Split_NNN/Configuration/general/complement_model		auto	auto
Analyses/Hairpin_Split_NNN/Configuration/general/component		segmentation	segmentation
Analyses/Hairpin_Split_NNN/Configuration/general/component_name		Hairpin_Split_000	Hairpin_Split_000
Analyses/Hairpin_Split_NNN/Configuration/general/config		/opt/chimaera/config/basecall_2d_250bps_6mer.cfg	/opt/chimaera/config/basecall_2d_250bps_6mer.cfg
Analyses/Hairpin_Split_NNN/Configuration/general/counter		0	0
Analyses/Hairpin_Split_NNN/Configuration/general/cpu_id		0	0
Analyses/Hairpin_Split_NNN/Configuration/general/debug		FALSE	FALSE
Analyses/Hairpin_Split_NNN/Configuration/general/default_model_path		/opt/chimaera/model	/opt/chimaera/model
Analyses/Hairpin_Split_NNN/Configuration/general/file_number		0	0
Analyses/Hairpin_Split_NNN/Configuration/general/max_events		1000000	1000000
Analyses/Hairpin_Split_NNN/Configuration/general/min_events		200	200
Analyses/Hairpin_Split_NNN/Configuration/general/model_path		/opt/chimaera/model	/opt/chimaera/model
Analyses/Hairpin_Split_NNN/Configuration/general/model_type		r9_250bps_6mer	r9_250bps_6mer
Analyses/Hairpin_Split_NNN/Configuration/general/sampling_rate		4000	4000
Analyses/Hairpin_Split_NNN/Configuration/general/template_model		auto	auto
Analyses/Hairpin_Split_NNN/Configuration/general/use_local		FALSE	FALSE
Analyses/Hairpin_Split_NNN/Configuration/general/workflow_name		Basecall_2D	Basecall_2D
Analyses/Hairpin_Split_NNN/Configuration/hairpin_align/boundary_value_2d		0	0
Analyses/Hairpin_Split_NNN/Configuration/hairpin_align/gap_penalty		500	500
Analyses/Hairpin_Split_NNN/Configuration/hairpin_align/max_events		1000000	1000000
Analyses/Hairpin_Split_NNN/Configuration/hairpin_align/max_ratio		2	2
Analyses/Hairpin_Split_NNN/Configuration/hairpin_align/min_events		100	100
Analyses/Hairpin_Split_NNN/Configuration/hairpin_align/min_ratio		0.5	0.5
Analyses/Hairpin_Split_NNN/Configuration/hairpin_align/skip_2d_for_bad_runs		0	0
Analyses/Hairpin_Split_NNN/Configuration/post_processing.4000Hz/posterior_factor		0.5	0.5
Analyses/Hairpin_Split_NNN/Configuration/post_processing.4000Hz/stutter_divisor		8.05	8.05
Analyses/Hairpin_Split_NNN/Configuration/post_processing.4000Hz/stutter_factor		0.56	0.56
Analyses/Hairpin_Split_NNN/Configuration/post_processing.4000Hz/stutter_threshold		1.37	1.37
Analyses/Hairpin_Split_NNN/Configuration/post_processing.4000Hz/tstat_factor		0.43	0.43
Analyses/Hairpin_Split_NNN/Configuration/post_processing.4000Hz/tstat_threshold		6.32	6.32
Analyses/Hairpin_Split_NNN/Configuration/post_processing.4000Hz/use_post_processing		1	1
Analyses/Hairpin_Split_NNN/Configuration/post_processing/posterior_factor		0.5	0.5
Analyses/Hairpin_Split_NNN/Configuration/post_processing/stutter_divisor		8.05	8.05
Analyses/Hairpin_Split_NNN/Configuration/post_processing/stutter_factor		0.56	0.56
Analyses/Hairpin_Split_NNN/Configuration/post_processing/stutter_threshold		1.37	1.37
Analyses/Hairpin_Split_NNN/Configuration/post_processing/tstat_factor		0.43	0.43
Analyses/Hairpin_Split_NNN/Configuration/post_processing/tstat_threshold		6.32	6.32
Analyses/Hairpin_Split_NNN/Configuration/post_processing/use_post_processing		1	1
Analyses/Hairpin_Split_NNN/Configuration/split_hairpin/abasic_range_backup		0	0
Analyses/Hairpin_Split_NNN/Configuration/split_hairpin/da_min_peak_dur		0.001	0.001
Analyses/Hairpin_Split_NNN/Configuration/split_hairpin/da_min_pt_dur		0	0
Analyses/Hairpin_Split_NNN/Configuration/split_hairpin/dmean_threshold		5	5
Analyses/Hairpin_Split_NNN/Configuration/split_hairpin/dmean_window_size		20	20
Analyses/Hairpin_Split_NNN/Configuration/split_hairpin/first_n		100	100
Analyses/Hairpin_Split_NNN/Configuration/split_hairpin/mad_threshold		4	4
Analyses/Hairpin_Split_NNN/Configuration/split_hairpin/max_pt_search_len		0.5	0.5
Analyses/Hairpin_Split_NNN/Configuration/split_hairpin/min_events		200	200
Analyses/Hairpin_Split_NNN/Configuration/split_hairpin/min_peak_dur		0	0
Analyses/Hairpin_Split_NNN/Configuration/split_hairpin/min_pt_dur		0.15	0.15
Analyses/Hairpin_Split_NNN/Configuration/split_hairpin/mode		double_abasic	double_abasic
Analyses/Hairpin_Split_NNN/Configuration/split_hairpin/peak_threshold		0	0
Analyses/Hairpin_Split_NNN/Configuration/split_hairpin/pt_drop		0	0
Analyses/Hairpin_Split_NNN/Configuration/split_hairpin/pt_window		0.5	0.5
Analyses/Hairpin_Split_NNN/Configuration/split_hairpin/trim_end		0	0
Analyses/Hairpin_Split_NNN/Configuration/split_hairpin/trim_front		5	5
Analyses/Hairpin_Split_NNN/Configuration/split_hairpin/trim_hairpin		5	5
Analyses/Hairpin_Split_NNN/Configuration/split_hairpin/use_first_abasic		1	1
Analyses/Hairpin_Split_NNN/Summary/return_status		Workflow successful	Workflow successful
Analyses/Hairpin_Split_NNN/Summary/split_hairpin/hairpin_abasics		2	2
Analyses/Hairpin_Split_NNN/chimaera version		1.22.10	1.22.10
Analyses/Hairpin_Split_NNN/dragonet version		1.22.4	1.22.4
Analyses/Hairpin_Split_NNN/event_detection		Analyses/EventDetection_000	Analyses/EventDetection_000
Analyses/Hairpin_Split_NNN/name		ONT Sequencing Workflow	ONT Sequencing Workflow
Analyses/Segment_Linear_NNN/Configuration/aggregator/report				1	1
Analyses/Segment_Linear_NNN/Configuration/aggregator/sections				split_hairpin,basecall_1d_template,basecall_1d_complement,calibration_strand_template, calibration_strand_complement	split_hairpin,basecall_1d_template,basecall_1d_complement,calibration_strand_template, calibration_strand_complement
Analyses/Segment_Linear_NNN/Configuration/aggregator/stop_on_failure				1	1
Analyses/Segment_Linear_NNN/Configuration/basecall_1d/ignore_penalty				0.0001	0.0001
Analyses/Segment_Linear_NNN/Configuration/basecall_1d/ignore_prob				0.01	0.01
Analyses/Segment_Linear_NNN/Configuration/basecall_1d/mode				hmm	hmm
Analyses/Segment_Linear_NNN/Configuration/basecall_1d/outlier_prob				0.01	0.01
Analyses/Segment_Linear_NNN/Configuration/basecall_1d/remove_bad				1	1
Analyses/Segment_Linear_NNN/Configuration/basecall_1d/scale_iterations				1,8,3	1,8,3
Analyses/Segment_Linear_NNN/Configuration/basecall_1d/transitions				0.01,0.84,0.15	0.01,0.84,0.15
Analyses/Segment_Linear_NNN/Configuration/basecall_1d/use_sd				1	1
Analyses/Segment_Linear_NNN/Configuration/calibration_strand/coverage				80	80
Analyses/Segment_Linear_NNN/Configuration/calibration_strand/gap				50100	50100
Analyses/Segment_Linear_NNN/Configuration/calibration_strand/genome_file				lambda_3.6kb.lastdb	lambda_3.6kb.lastdb
Analyses/Segment_Linear_NNN/Configuration/calibration_strand/genome_name				Lambda_3.6kb	Lambda_3.6kb
Analyses/Segment_Linear_NNN/Configuration/calibration_strand/genome_path				/opt/chimaera/genome	/opt/chimaera/genome
Analyses/Segment_Linear_NNN/Configuration/calibration_strand/hspthresh				1200	1200
Analyses/Segment_Linear_NNN/Configuration/calibration_strand/max_gapless_drop				7000	7000
Analyses/Segment_Linear_NNN/Configuration/calibration_strand/max_seq_len				3800	3800
Analyses/Segment_Linear_NNN/Configuration/calibration_strand/min_seq_len				3000	3000
Analyses/Segment_Linear_NNN/Configuration/components/basecall_1d				Basecall_1D	Basecall_1D
Analyses/Segment_Linear_NNN/Configuration/components/calibration_strand				Calibration_Strand	Calibration_Strand
Analyses/Segment_Linear_NNN/Configuration/components/segmentation				Segment_Linear	Segment_Linear
Analyses/Segment_Linear_NNN/Configuration/general/barcoding_path				/opt/chimaera/barcoding	/opt/chimaera/barcoding
Analyses/Segment_Linear_NNN/Configuration/general/complement_model				auto	auto
Analyses/Segment_Linear_NNN/Configuration/general/component				segmentation	segmentation
Analyses/Segment_Linear_NNN/Configuration/general/component_name				Segment_Linear_000	Segment_Linear_000
Analyses/Segment_Linear_NNN/Configuration/general/config				/opt/chimaera/config/basecall_1d.cfg	/opt/chimaera/config/basecall_1d.cfg
Analyses/Segment_Linear_NNN/Configuration/general/counter				0	0
Analyses/Segment_Linear_NNN/Configuration/general/cpu_id				0	0
Analyses/Segment_Linear_NNN/Configuration/general/debug				FALSE	FALSE
Analyses/Segment_Linear_NNN/Configuration/general/default_model_path				/opt/chimaera/model	/opt/chimaera/model
Analyses/Segment_Linear_NNN/Configuration/general/file_number				0	0
Analyses/Segment_Linear_NNN/Configuration/general/max_events				1000000	1000000
Analyses/Segment_Linear_NNN/Configuration/general/min_events				100	100
Analyses/Segment_Linear_NNN/Configuration/general/model_path				/opt/chimaera/model	/opt/chimaera/model
Analyses/Segment_Linear_NNN/Configuration/general/model_type				r7.3	r7.3
Analyses/Segment_Linear_NNN/Configuration/general/sampling_rate				4000	4000
Analyses/Segment_Linear_NNN/Configuration/general/template_model				auto	auto
Analyses/Segment_Linear_NNN/Configuration/general/use_local				FALSE	FALSE
Analyses/Segment_Linear_NNN/Configuration/general/workflow_name				Basecall_1D	Basecall_1D
Analyses/Segment_Linear_NNN/Configuration/split_hairpin/abasic_range_backup				0	0
Analyses/Segment_Linear_NNN/Configuration/split_hairpin/da_min_peak_dur				0.1	0.1
Analyses/Segment_Linear_NNN/Configuration/split_hairpin/da_min_pt_dur				0	0
Analyses/Segment_Linear_NNN/Configuration/split_hairpin/first_n				50	50
Analyses/Segment_Linear_NNN/Configuration/split_hairpin/mad_threshold				4.5	4.5
Analyses/Segment_Linear_NNN/Configuration/split_hairpin/max_pt_search_len				3	3
Analyses/Segment_Linear_NNN/Configuration/split_hairpin/min_events				100	100
Analyses/Segment_Linear_NNN/Configuration/split_hairpin/min_peak_dur				0	0
Analyses/Segment_Linear_NNN/Configuration/split_hairpin/min_pt_dur				0.15	0.15
Analyses/Segment_Linear_NNN/Configuration/split_hairpin/mode				none	none
Analyses/Segment_Linear_NNN/Configuration/split_hairpin/peak_threshold				0	0
Analyses/Segment_Linear_NNN/Configuration/split_hairpin/pt_drop				1.5	1.5
Analyses/Segment_Linear_NNN/Configuration/split_hairpin/pt_window				0.5	0.5
Analyses/Segment_Linear_NNN/Configuration/split_hairpin/trim_end				0	0
Analyses/Segment_Linear_NNN/Configuration/split_hairpin/trim_front				5	5
Analyses/Segment_Linear_NNN/Configuration/split_hairpin/trim_hairpin				5	5
Analyses/Segment_Linear_NNN/Summary/return_status				Workflow successful	Workflow successful
Analyses/Segment_Linear_NNN/Summary/split_hairpin/abasic_dur				0	0
Analyses/Segment_Linear_NNN/Summary/split_hairpin/abasic_index				-1	-1
Analyses/Segment_Linear_NNN/Summary/split_hairpin/abasic_peak				0	0
Analyses/Segment_Linear_NNN/Summary/split_hairpin/duration_comp				0	0
Analyses/Segment_Linear_NNN/Summary/split_hairpin/end_index_comp				0	0
Analyses/Segment_Linear_NNN/Summary/split_hairpin/hairpin_abasics				0	0
Analyses/Segment_Linear_NNN/Summary/split_hairpin/hairpin_dur				0	0
Analyses/Segment_Linear_NNN/Summary/split_hairpin/hairpin_events				0	0
Analyses/Segment_Linear_NNN/Summary/split_hairpin/hairpin_peak				0	0
Analyses/Segment_Linear_NNN/Summary/split_hairpin/median_level_comp				0	0
Analyses/Segment_Linear_NNN/Summary/split_hairpin/median_sd_comp				0	0
Analyses/Segment_Linear_NNN/Summary/split_hairpin/num_comp				0	0
Analyses/Segment_Linear_NNN/Summary/split_hairpin/pt_level				0	0
Analyses/Segment_Linear_NNN/Summary/split_hairpin/range_comp				0	0
Analyses/Segment_Linear_NNN/Summary/split_hairpin/split_index				-1	-1
Analyses/Segment_Linear_NNN/Summary/split_hairpin/start_index_comp				0	0
Analyses/Segment_Linear_NNN/Summary/split_hairpin/start_index_temp				5	5
Analyses/Segment_Linear_NNN/chimaera version				1.22.10	1.22.10
Analyses/Segment_Linear_NNN/dragonet version				1.22.4	1.22.4
Analyses/Segment_Linear_NNN/event_detection				Analyses/EventDetection_000	Analyses/EventDetection_000
Analyses/Segment_Linear_NNN/name				ONT Sequencing Workflow	ONT Sequencing Workflow
Sequences/Meta/numerical_encoding	-1000log10(1-p)
Sequences/Meta/precision	uint_16bit
Sequences/Meta/tool	ONTFAST5TOOLS REVISION: windows/0
Sequences/Meta/version	FAST4:2
UniqueGlobalKey/channel_id/digitisation	8192	8192	8192	8192	8192
UniqueGlobalKey/channel_id/range	1185.1			1400.94	1427.49
UniqueGlobalKey/channel_id/sampling_rate	3000	4000	4000	4000	4000
UniqueGlobalKey/context_tags/experiment_kit		genomic_dna	genomic_dna	genomic_dna	genomic_dna
UniqueGlobalKey/context_tags/filename				minion2_20160802_fnfad22824_mn16454_mux_scan_chip93_marc_r9_1d_ubc_43683	plsp61583_20160729_fnr9marc3_mn16458_mux_scan_marc_ecoli_1d_run2_50856
UniqueGlobalKey/context_tags/sample_frequency		4000	4000	4000	4000
UniqueGlobalKey/context_tags/user_filename_input				chip93_marc_r9_1d_ubc	marc_ecoli_1d_run2
UniqueGlobalKey/tracking_id/asic_id	42411	288165063	4247719839	4247983853	20385752
UniqueGlobalKey/tracking_id/asic_id_17		68807	69535	71405	69592
UniqueGlobalKey/tracking_id/asic_id_32	4179404203
UniqueGlobalKey/tracking_id/asic_id_eeprom		1866246	1860554	1855193	1844729
UniqueGlobalKey/tracking_id/asic_temp	24.4			31.8586	33.8245
UniqueGlobalKey/tracking_id/auto_update_source		https://mirror.oxfordnanoportal.com/software/MinKNOW/	https://mirror.oxfordnanoportal.com/software/MinKNOW/	https://mirror.oxfordnanoportal.com/software/MinKNOW/	https://mirror.oxfordnanoportal.com/software/MinKNOW/
UniqueGlobalKey/tracking_id/bream_is_standard		1	1	1	1
UniqueGlobalKey/tracking_id/device_id	MN02692	MN16454	MN16458	MN16454	MN16458
UniqueGlobalKey/tracking_id/exp_script_hash	a87189488eb53e50af0fa49ab4b75fdaf0a928a1			1c12e557f7a959a1470b5f9c90ebd3105cbaf7b9	1c12e557f7a959a1470b5f9c90ebd3105cbaf7b9
UniqueGlobalKey/tracking_id/exp_script_name	./python/recipes/MAP_48Hr_Sequencing_Run.py			python/recipes/map/NC_48Hr_Sequencing_Run_FLO_MIN104.py	python/recipes/map/NC_48Hr_Sequencing_Run_FLO_MIN104.py
UniqueGlobalKey/tracking_id/exp_script_purpose	sequencing_run	sequencing_run	sequencing_run	sequencing_run	sequencing_run
UniqueGlobalKey/tracking_id/exp_start_time	1429213851			1470156539	1469810504
UniqueGlobalKey/tracking_id/flow_cell_id		FAD22137	R9marc1	FAD22824	R9marc3
UniqueGlobalKey/tracking_id/heatsink_temp	37.13			33.9883	33.9961
UniqueGlobalKey/tracking_id/hostname	makeson-PC	MinION2	PLSP61583	MinION2	PLSP61583
UniqueGlobalKey/tracking_id/installation_type		map	map	map	map
UniqueGlobalKey/tracking_id/operating_system		Windows 6.1	Windows 6.1	Windows 6.1	Windows 6.1
UniqueGlobalKey/tracking_id/protocol_run_id				c30ad548-9af4-4deb-bd46-9dcd62c62e60	2f77dba9-d149-4b0c-a23f-369476f94e6c
UniqueGlobalKey/tracking_id/protocols_version_name	0.49.2.11	0.51.3.55	0.51.3.55	0.51.3.55	0.51.3.55
UniqueGlobalKey/tracking_id/run_id	a35f7fb4897a5f297a348db7ed16d38b74b2f8c8			9dac6181b272574f91897d05b3f23e66ba0ae0e5	f74a133aa1ac903384a928a51051582db2cc412b
UniqueGlobalKey/tracking_id/version	0.49.2.9 b201503181709	0.51.3.55 b201606151601	0.51.3.55 b201606151601	0.51.3.55 b201606151601	0.51.3.55 b201606151601
UniqueGlobalKey/tracking_id/version_name	0.49.2.9 b201503181709	0.51.3.55 b201606151601	0.51.3.55 b201606151601	0.51.3.55 b201606151601	0.51.3.55 b201606151601
