# Supplementary material for: MinION Analysis and Reference Consortium: Phase 2 data release and analysis of R9.0 chemistry
Source: F1000Res. 2017 May 31;6:760. [Version 1] doi: 10.12688/f1000research.11354.1 (PMC5538040; doi:10.12688/f1000research.11354.1)
Supplement: Supplementary file 3 [file f1000research-6-12257-s0002.tgz]

Archive with 1 entries (1 files):
- 5d2560fe-dd7a-44d1-b265-e3522e742149.zip
